# Supplementary material for: Diethyl Succinate Modulates Microglial Polarization and Activation by Reducing Mitochondrial Fission and Cellular ROS
Source: Metabolites. 2021 Dec 8;11(12):854. doi: 10.3390/metabo11120854 (PMC8705220; doi:10.3390/metabo11120854)
Supplement: Supplementary file 1 [file metabolites-11-00854-s001.zip]

Archive with 1 entries (1 files):
- metabolites-1477629-supplementary.pdf
